# Supplementary material for: Bite and tooth marks on sauropod dinosaurs from the Morrison Formation
Source: PeerJ. 2023 Nov 14;11:e16327. doi: 10.7717/peerj.16327 (PMC10655710; doi:10.7717/peerj.16327)
Supplement: Supplemental Information 6 [file peerj-11-16327-s006.csv]

id	title	physical_object_title	ip_holder	copyright_statement	ark	doi	data_manager	data_depositor	data_sponsor
519465	Metapodial [Mesh] [StrLight]	amnh:farb:30192	American Museum of Natural History	http://rightsstatements.org/vocab/InC/1.0/	ark:/87602/m4/519465	10.17602/M2/M519465	Ruth O'Leary	Emanuel Tschopp	MorphoSource
519458	Metatarsal [Mesh] [StrLight]	amnh:farb:30165	American Museum of Natural History	http://rightsstatements.org/vocab/InC/1.0/	ark:/87602/m4/519458	10.17602/M2/M519458	Ruth O'Leary	Emanuel Tschopp	MorphoSource
519452	Metapodial [Mesh] [StrLight]	amnh:farb:30116	American Museum of Natural History	http://rightsstatements.org/vocab/InC/1.0/	ark:/87602/m4/519452	10.17602/M2/M519452	Ruth O'Leary	Emanuel Tschopp	MorphoSource
519445	Phalanx [Mesh] [StrLight]	amnh:farb:6118	American Museum of Natural History	http://rightsstatements.org/vocab/InC/1.0/	ark:/87602/m4/519445	10.17602/M2/M519445	Ruth O'Leary	Emanuel Tschopp	MorphoSource
519134	Caudal Vertebra [Mesh] [StrLight]	amnh:farb:5761	American Museum of Natural History	http://rightsstatements.org/vocab/InC/1.0/	ark:/87602/m4/519134	10.17602/M2/M519134	Ruth O'Leary	Emanuel Tschopp	MorphoSource
519128	Astragalus [Mesh] [StrLight]	amnh:farb:6118	American Museum of Natural History	http://rightsstatements.org/vocab/InC/1.0/	ark:/87602/m4/519128	10.17602/M2/M519128	Ruth O'Leary	Emanuel Tschopp	MorphoSource
519032	Girdle Fragment [Mesh] [StrLight]	amnh:farb:5755	American Museum of Natural History	http://rightsstatements.org/vocab/InC/1.0/	ark:/87602/m4/519032	10.17602/M2/M519032	Ruth O'Leary	Emanuel Tschopp	MorphoSource
519030	Pubis [Mesh] [StrLight]	amnh:farb:675	American Museum of Natural History	http://rightsstatements.org/vocab/InC/1.0/	ark:/87602/m4/519030	10.17602/M2/M519030	Ruth O'Leary	Emanuel Tschopp	MorphoSource
519021	Metacarpal V [Mesh] [StrLight]	amnh:farb:664	American Museum of Natural History	http://rightsstatements.org/vocab/InC/1.0/	ark:/87602/m4/519021	10.17602/M2/M519021	Ruth O'Leary	Emanuel Tschopp	MorphoSource
519006	Metacarpal Iv [Mesh] [StrLight]	amnh:farb:664	American Museum of Natural History	http://rightsstatements.org/vocab/InC/1.0/	ark:/87602/m4/519006	10.17602/M2/M519006	Ruth O'Leary	Emanuel Tschopp	MorphoSource
519002	Metacarpal Iii [Mesh] [StrLight]	amnh:farb:664	American Museum of Natural History	http://rightsstatements.org/vocab/InC/1.0/	ark:/87602/m4/519002	10.17602/M2/M519002	Ruth O'Leary	Emanuel Tschopp	MorphoSource
518998	Metacarpal Ii [Mesh] [StrLight]	amnh:farb:664	American Museum of Natural History	http://rightsstatements.org/vocab/InC/1.0/	ark:/87602/m4/518998	10.17602/M2/M518998	Ruth O'Leary	Emanuel Tschopp	MorphoSource
518994	Metacarpal I [Mesh] [StrLight]	amnh:farb:664	American Museum of Natural History	http://rightsstatements.org/vocab/InC/1.0/	ark:/87602/m4/518994	10.17602/M2/M518994	Ruth O'Leary	Emanuel Tschopp	MorphoSource
518989	Scapula [Mesh] [StrLight]	amnh:farb:660	American Museum of Natural History	http://rightsstatements.org/vocab/InC/1.0/	ark:/87602/m4/518989	10.17602/M2/M518989	Ruth O'Leary	Emanuel Tschopp	MorphoSource
518983	Femur [Mesh] [StrLight]	amnh:farb:642	American Museum of Natural History	http://rightsstatements.org/vocab/InC/1.0/	ark:/87602/m4/518983	10.17602/M2/M518983	Ruth O'Leary	Emanuel Tschopp	MorphoSource
518977	Dorsal Rib [Mesh] [StrLight]	amnh:farb:625	American Museum of Natural History	http://rightsstatements.org/vocab/InC/1.0/	ark:/87602/m4/518977	10.17602/M2/M518977	Ruth O'Leary	Emanuel Tschopp	MorphoSource
518973	Dorsal Rib [Mesh] [StrLight]	amnh:farb:625	American Museum of Natural History	http://rightsstatements.org/vocab/InC/1.0/	ark:/87602/m4/518973	10.17602/M2/M518973	Ruth O'Leary	Emanuel Tschopp	MorphoSource
518963	Fibula [Mesh] [StrLight]	amnh:farb:582	American Museum of Natural History	http://rightsstatements.org/vocab/InC/1.0/	ark:/87602/m4/518963	10.17602/M2/M518963	Ruth O'Leary	Emanuel Tschopp	MorphoSource
518940	Metatarsal I [Mesh] [StrLight]	amnh:farb:407	American Museum of Natural History	http://rightsstatements.org/vocab/InC/1.0/	ark:/87602/m4/518940	10.17602/M2/M518940	Ruth O'Leary	Emanuel Tschopp	MorphoSource
518926	Metacarpal [Mesh] [StrLight]	amnh:farb:392	American Museum of Natural History	http://rightsstatements.org/vocab/InC/1.0/	ark:/87602/m4/518926	10.17602/M2/M518926	Ruth O'Leary	Emanuel Tschopp	MorphoSource
518919	Metacarpal [Mesh] [StrLight]	amnh:farb:392	American Museum of Natural History	http://rightsstatements.org/vocab/InC/1.0/	ark:/87602/m4/518919	10.17602/M2/M518919	Ruth O'Leary	Emanuel Tschopp	MorphoSource
518787	Phalanx [Mesh] [StrLight]	amnh:farb:264	American Museum of Natural History	http://rightsstatements.org/vocab/InC/1.0/	ark:/87602/m4/518787	10.17602/M2/M518787	Ruth O'Leary	Emanuel Tschopp	MorphoSource
518781	Astragalus [Mesh] [StrLight]	amnh:farb:259	American Museum of Natural History	http://rightsstatements.org/vocab/InC/1.0/	ark:/87602/m4/518781	10.17602/M2/M518781	Ruth O'Leary	Emanuel Tschopp	MorphoSource
